# Supplementary material for: Angiogenesis-Related Gene Signature-Derived Risk Score for Glioblastoma: Prospects for Predicting Prognosis and Immune Heterogeneity in Glioblastoma
Source: Front Cell Dev Biol. 2022 Mar 18;10:778286. doi: 10.3389/fcell.2022.778286 (PMC8971933; doi:10.3389/fcell.2022.778286)
Supplement: Supplementary file 1 [file Table1.XLSX]

## Sheet: NCBI-gene_result
Symbol
VEGFA
TP53
HMOX1
FGF2
HIF1A
CTNNB1
CXCL8
IL6
EGFR
KDR
ADGRB1
ERBB2
LEP
STAT3
PTEN
THBS1
TNF
SIRT1
AKT1
MMP2
TGFB1
SERPINE1
NOS3
PTGS2
CCL2
ADGRB3
BDNF
NOTCH1
PTK2
NFKB1
PPARG
ADGRB2
ENG
FLT1
NRP1
MMP9
IL10
ANGPT2
HMGB1
CAV1
IL1B
NFE2L2
MAPK14
MTOR
TEK
CXCR4
PIK3CA
TERT
IL18
ITGB1
ESR1
APP
BSG
AGTR1
BRCA1
PRKCA
CXCL12
ITGB3
APOE
MED28
HGF
IL17A
MET
MAPK1
MYC
CD44
SPP1
FN1
CCN2
GHRL
ETS1
SP1
CRP
ADIPOQ
FGFR2
MMP14
ITGAV
IGF1
CEACAM1
ITGA5
F3
EPAS1
FGF1
TLR4
EPHA2
BIRC5
MDM2
AR
VEGFC
ANGPT1
ISM1
JUN
RAC1
PTCH1
ACE
TWIST1
PGF
EZH2
KRAS
ANXA2
BCL2
CDKN2A
KLF4
RHOA
BRAF
MAPT
CXCL10
JAK2
CHI3L1
CASP8
IL1A
MAPK3
RELA
NPPB
HPSE
SRC
PLAUR
COL18A1
CYP1B1
F2
CDH1
IFNG
CDKN1A
LEPR
TLR2
EGF
MUC1
ADM
PTK2B
DLL4
MMP1
WT1
NOS2
HLA-G
ESM1
MIF
BAIAP3
SYK
CD274
SPARC
SHC1
GSTM1
YAP1
SERPINF1
GATA2
PLAU
CCND1
ID1
FOXO1
ACVRL1
MTDH
ANG
CD34
STAT1
ESR2
LGALS3
AQP1
EDN1
MCAM
POSTN
XBP1
BMP4
EPHB4
NR3C1
SPHK1
ACKR3
NRG1
AGER
TYMP
TIMP1
SOD1
CD40
TNFSF10
RUNX1
RB1
AGT
JAG1
ANGPTL4
MECP2
HSPG2
VWF
WNT5A
CTLA4
SHH
IL4
TP63
GDF2
DCN
CCN1
APOA1
ADRB2
ICAM1
TGFBI
PKM
ABL1
FAS
IGF2
FASLG
FOXP3
TLR3
CASP3
FGFR1
PRNP
IGF1R
KIT
BMP2
PRKD1
SOD2
VHL
EPO
CREB1
XRCC1
HSPB1
SQSTM1
APEX1
GSK3B
IDH1
PROM1
LCN2
KLK3
MAPK8
PDCD10
PPARGC1A
APLNR
GRN
FBXW7
TLR9
INS
RET
PML
VASH1
MYH9
CFH
CCL5
FLNA
NAMPT
FOXM1
HMGA2
MMP3
CYBB
ABCG2
PECAM1
PDGFRB
GJB2
TNFSF12
NF1
RAF1
ZEB1
SLC2A1
PIK3CG
TGFBR1
EGR1
CDH5
C3
PGR
CDC42
TGFBR2
VEGFD
SERPINB5
RETN
TNFRSF11B
CYP2C9
IGFBP3
ANPEP
HSP90AA1
FMR1
TIMP2
TP73
CXCR2
HSPA5
APLN
APOB
STIM1
ALOX5
IL33
CD40LG
DPP4
SMAD4
MKI67
FOXO3
NCL
BCL2L1
RUNX2
CD14
EP300
TBXA2R
IL2
S100A4
RAPGEF3
ABCA1
TNFSF11
FGFR3
PRKCD
ROCK1
P2RX7
MPO
HDAC1
IL12B
COL1A1
POU5F1
LGALS1
E2F1
HRAS
PTX3
CD36
BCL2L11
TTR
CALCA
ADAMTS13
ALDH2
THY1
S1PR1
ANXA1
ITGB2
ERG
PLG
GAB1
CDK1
VCAM1
SMAD3
DKK1
PDGFB
PF4
AGO2
CCR2
CXCR3
PRKAA1
MTA1
SDC1
INSR
CSNK2A1
PPARA
TSC2
MMP7
CAMP
CALR
TIMP3
NCBP2AS2
CLU
PDGFRA
IL12A
ACE2
KRIT1
FOXC1
VIM
CBL
AHR
AKT3
NOX1
HNF4A
SMARCA4
EPOR
NOX4
CREBBP
MYB
GPX1
NRP2
RPS6KB1
GREM1
DICER1
JAK1
CTSB
CX3CR1
PDPK1
PIN1
PRKCB
NOTCH3
NES
CHRNA7
OLR1
PLAT
PCNA
KLF5
LPA
SOCS3
GDF15
MME
FAP
EZR
CDH13
XIAP
RNF213
FLG
S100A9
ECM1
F2RL1
STK11
F7
CRYAB
TNFRSF1B
BECN1
PDGFA
PAK1
PARK7
PLCG1
PRL
NTRK2
HOXB13
RECK
RHOB
BMI1
WARS1
NR4A1
TNFAIP3
TRAF6
NF2
EPHB2
ELAVL1
GHR
TSHR
TGM2
NCAM1
PRKACA
IRS1
CXCL1
MAPK7
RUNX3
IL6R
GH1
GATA4
NGFR
TJP1
PPARD
SAA1
LTA
ANGPTL3
IFNB1
IL15
SRF
ZC3H12A
EIF4E
NRAS
TRPV1
FLT4
ERAP1
CSF1
AFP
VKORC1
THBS2
TGFB2
TNC
KLF2
KL
GLI1
B2M
SCARB1
GLUL
CD163
MMP13
PPIA
CSF3
APOH
NDRG1
DDX58
ILK
RBPJ
PKD1
MFGE8
ARNT
H2AX
GPER1
MDK
ENPP2
MEF2C
NGF
DAB2IP
FASN
GC
ADAM17
PDCD6
EIF2AK3
ACVR1
L1CAM
LRP1
CD24
SKP2
AXL
FGF21
ITGA2
HBEGF
SREBF1
CX3CL1
ACTG1
FKBP5
HDAC9
YBX1
CA9
EDIL3
FSHR
SEMA3A
PDPN
S100A7
SMN1
BCR
EFNB2
COL4A2
RORA
CEBPB
PTTG1
WWTR1
LOX
THBD
EPCAM
HMGA1
ROBO1
TXN
PTP4A3
SFRP1
CHGA
KITLG
F2R
SLIT2
HRG
EGLN1
KLRK1
ADAM12
IL22
SOCS1
NTRK1
PTGS1
NR1H3
GAPDH
AGTR2
LEF1
IL17F
LOXL2
UCHL1
EWSR1
CDH2
C5
CYBA
PTPN1
NME1
FABP4
PROK1
ATF2
FOS
GCG
AMOT
CTSD
CCL20
TGFBR3
PXN
CDK5
ITGB4
PTHLH
STUB1
KDM1A
PTN
NFATC2
SNAI2
MAP2K5
EDNRB
FGF18
SMAD1
NFATC1
JUP
ROCK2
MAP3K7
FOXC2
NCOA3
PRKD2
ALOX15
EFNA1
HK2
CTSL
TSLP
ADAMTS1
WWOX
GP1BA
ADAM15
TP53BP1
SFRP2
CTTN
EGFL7
NTN1
PIK3CB
RACK1
HTATIP2
CHUK
IGF2BP3
CUL1
GATA6
GJB1
RHOC
AKT2
CSF2
CDK6
IL1RL1
IGFBP2
CIB1
ADAM10
TIE1
CXCL13
ITGA6
AIMP1
FURIN
PDCD4
TXNIP
ADM2
IL27
IGFBP1
CD276
CD55
ACHE
RARRES2
NR5A1
HIPK2
NANOG
BMPR2
VEGFB
STAT5B
LRP5
FOLH1
KRT18
NFKB2
GDNF
CCL11
KRT19
EPHA1
CCR3
PHB
CD82
WNT1
MAP3K3
TAL1
HDAC3
HDAC5
LGALS9
HTRA1
BMP7
SSTR2
DAPK1
CLOCK
MED1
GADD45A
IL37
TBK1
CCL3
HNRNPK
PPP2CA
UHRF1
PGK1
INHBA
CCN3
PRDX1
PEBP1
GHSR
PLA2G2A
SIRT6
HDAC7
AIRE
IQGAP1
TGFA
ITGA4
NOX5
TRPC6
TNFRSF12A
CLDN1
TLR5
DNM2
NCOA1
DDR1
COL7A1
ETV6
VCAN
BCAR1
TNFSF15
COL4A1
SLC9A1
BDKRB2
PIK3CD
ATF4
IL1R1
HDAC4
SETD2
SOX17
LGR5
MSN
TFPI2
NT5E
GRM8
HSP90AB1
BAIAP2
F12
MMP8
RAB5A
RCAN1
TSPO
HHEX
CADM1
ADGRG1
ABCC4
C5AR1
CALCRL
MUC4
SPRY2
PAK4
EFEMP1
ARF6
FSCN1
BAD
SAT1
CFL1
CRH
EIF4EBP1
TACR1
DAG1
MEIS1
DLC1
AGGF1
ATP5F1B
SULF1
GJA5
KLF6
CSPG4
PAX2
RTN4
ANGPT4
TAC1
NODAL
CCR6
RAMP2
APOD
ROBO4
GTF2I
ING4
MAP3K5
TBX1
DLL1
CUL3
TFAM
CD63
EDNRA
RASA1
LRG1
SIRT2
DUSP1
FST
CXCL16
COL4A3
RAP1A
ERN1
LMO2
PLA2G4A
CSK
ARRB1
SEPTIN9
NOD1
CD151
TXNRD1
VTN
TDGF1
IL11
NOTCH4
MAPK9
HTR1B
ACTA2
TERF2
ARMS2
TBX21
GRK2
GAS6
GDF5
CTSS
ATP7A
ITGA3
SLC16A1
KNG1
ESRRA
PFKFB3
CXCR1
AREG
DDAH1
FGF10
GAB2
CALD1
WNT7A
DMBT1
LRP6
CMA1
MMP12
GPNMB
ADAM33
TFF3
SLC2A4
PROK2
HIF3A
HSPA9
PLA2G6
ITGAX
RAD50
ZFP36
COL4A5
RLN2
DEK
ACKR1
KRT1
ANGPTL2
FPR2
OSM
MACC1
DKK3
ABCG1
CAST
CD74
PTGER4
SOX4
MMP19
FLI1
PDCD6IP
CLTC
FOSL1
PAEP
ILF3
PLK2
VCL
CCND3
S100A1
ATP2B4
IGFBP5
APELA
MGP
VAV3
SERPINA12
HYAL1
TRPM2
VAV2
SEMA4A
HGS
NDP
IL9
TFF1
PLCE1
CXCL5
JAM3
IGFBP7
INHA
RPSA
VASH2
CIP2A
COL15A1
CGB3
EREG
PPP3CA
FUT2
STC1
PLD2
WASF2
PTGER3
NCK1
DHX9
SEMA4D
CTBP1
GLI3
FUT1
GLO1
PROX1
ADAM8
FPR1
RAB7A
CCL18
CLDN5
TSPAN12
WIF1
TACSTD2
CYP2J2
SPINK5
SLC8A1
CCN6
GPR55
COL5A1
MERTK
AQP5
MSR1
BMP6
FOXO4
KLK1
SDCBP
CD160
MEF2A
RRM2
CXCL11
FGF7
PLD1
FECH
NEK2
PSME3
ALOX12
ITGA1
CCL21
CCL17
AGR2
WNK1
CCK
PTGER2
SDC4
HES1
BMPER
SERPINH1
IFNAR1
LAPTM4B
TK1
DKC1
CCKBR
ISL1
CCDC88A
ADAMTS9
SEMA3E
PDHA1
F11R
TLN1
NR1H2
RAMP1
DDR2
SPRED1
GNAI1
BRMS1
RHOJ
PRKCG
RELB
GNA13
LGALS3BP
GAL
PPP1R12A
SOX18
STK4
FBLN1
LATS2
RICTOR
TRPC3
SRPX2
S100A6
GPI
PTGIS
ADORA2B
TIA1
MAP3K14
ID2
CCN4
ADAM9
FUT3
HDGF
IL3
ING1
PRKAA2
PDE3B
BMPR1A
DEFA1
TRPS1
CAPN2
ATP5IF1
LPIN1
AGO1
POU1F1
INSL3
B4GALT1
TMSB4X
SIX1
PTPRB
JMJD6
NPR1
PLXND1
CLIC1
SENP1
EBAG9
BGN
TREX1
SP100
PIK3C2A
TRIB3
LAMA3
RPTOR
EYA1
LAT
GRP
CEACAM6
SLC12A6
KRT17
DST
C1GALT1
HEY1
CLIC4
NFAT5
CCL22
PPP1R1B
HTR4
HABP2
LGALS8
HRH1
STIP1
TPX2
LIMK1
NR2F2
SCG2
TLR6
ADAMTS4
MEOX2
NCF4
S100A10
REG1A
NEU1
MRC1
SEMA3F
SERPINA4
ANXA3
ORM1
GOLPH3
JUNB
THBS4
PIK3R2
CUL4B
ID4
MSI1
FBLN5
LATS1
SKI
SLC7A11
SLC4A4
NTS
E2F2
FABP5
ATP6AP2
EPHA3
ETV4
BDKRB1
ADORA3
SST
SEMA5A
PTAFR
PTPRD
UNC5B
EPHB1
TPSAB1
PTPRJ
NRCAM
S1PR3
HOXA5
SEMA6A
ETS2
USP22
NME2
STAB2
SPHK2
RNH1
LAMA5
SRPK1
SLC2A3
TEAD4
BTG1
CCR4
HOXB7
SETD7
TBXAS1
LAMB1
MMP10
P2RY1
LPAR1
NDUFA13
PTK7
FZD4
IL20
NR2E1
ID3
FZD5
ERO1A
RRAS
ITGB5
PPIB
ATG7
NAA10
MMP11
EGLN3
ADAMTS5
TNFAIP6
ETV1
LIFR
COL6A3
IGFBP4
SLC39A4
NFYA
NUS1
AKAP12
SND1
PTGIR
C3AR1
ADGRE5
POFUT1
FKBP4
LAMC1
GPR4
PPARGC1B
COL8A2
EIF3E
STAB1
MAP3K2
GNAI3
ANTXR2
CTSH
EMP2
DOT1L
CDK8
CTH
CDH11
CD3G
PDE4A
SFRP4
SEPTIN2
BACH1
RAP1B
SRPK2
FGF8
TBX3
SPAG9
CXCL14
FSTL1
KLK4
ATOX1
ARHGAP24
MAP4K4
NBR1
ANGPTL1
MGAT5
LAMTOR5
ENPEP
DAO
HAND2
DDAH2
AFDN
AIF1
IL19
SULF2
ELK3
PDK1
SASH1
EGR3
PIK3R3
ENAH
FERMT2
COL8A1
GPLD1
SPTBN1
HOXB3
IL25
PDZK1
LGMN
CCL24
CKS1B
PIWIL1
PKNOX1
CXCL2
MEF2D
RLN1
CCL19
HOXA7
CTHRC1
GFPT1
TNFRSF25
OLIG2
TNFAIP2
EEF2K
STARD13
TRPC4
SMAD6
SH2D2A
CCL7
PRC1
SOX6
FGFBP1
KLK5
ANTXR1
ITGB8
TEAD1
FERMT3
DIRAS3
KLF8
DMP1
S1PR2
SUFU
TNFAIP8L2
THSD7A
ITGB1BP1
FOXF1
CCM2
TRPC5
ACVR1B
PDLIM7
MMRN2
DOCK1
NET1
IGFBP6
RND3
LAMA4
PTPRM
CD93
HAND1
HSPB6
CHRNA1
PCDH10
CDH17
EPHB3
NAA15
LTB4R2
PINX1
HDC
SHB
NECTIN4
ADA2
PCK1
ARL6IP5
GIPC1
MEST
GIT1
MAP2K3
TBX4
CXCL17
CITED2
RASGRP1
FZD7
ELMO1
AGRN
YARS1
IL34
ANGPTL6
HHIP
KDM5A
BMX
AMOTL2
PCNT
RAMP3
CMKLR1
ECSCR
AMOTL1
PARVA
PRCP
MAGED1
CREB3L1
MCU
GRPR
LYVE1
ATAD2
JCAD
EBI3
FGL2
SERPIND1
CYTH2
HOXB9
CARD10
RSPO3
OVOL2
PLXNB1
SEPTIN7
PTPRK
METAP2
E2F7
KDM2A
TFCP2
FMOD
GRK4
CNMD
RGCC
MYDGF
DLX4
CPEB1
MMP26
HOXD3
ETV5
EHD1
MOV10
VANGL1
HPSE2
SPARCL1
ADGRE2
USP11
PI16
PROKR2
PDGFC
BRD7
BCAR3
BCAR3
OS9
CCBE1
CBX4
PIM3
BRF1
EPN1
CEMIP2
NAXE
BRCC3
ST8SIA1
CD248
EMILIN1
SPRY1
MAS1
LAMB2
ITGA9
PDK2
NFKBIB
TSPAN8
FSTL3
MATN3
AAMP
PLCD3
ST3GAL5
RPS15A
LIMK2
FMNL3
CASP5
SALL1
TPPP
TAF6
PLA2G10
DEFA3
ASAP1
MYOF
LIMA1
ADAM28
GPSM2
FOXK1
BAIAP2L1
USP28
PXDN
CDK2AP1
EIF5A2
SMPD3
IBSP
BCL9
SMOC2
CPEB4
TRHDE
CELA1
COL4A6
LOXL4
MIA3
SGK3
CCL23
PBX3
MANF
EMC10
ANGPTL7
RAP2B
CTSV
OGN
ADGRG6
FOXD3
PTPN3
SARS1
ADAMTS7
ADGRA2
DKK2
CCL28
BCAS3
IL17RD
POLR1H
GRK1
MAGEC2
NLRX1
ARTN
PCGF2
ZMYND10
NTN4
KLK14
SYNJ2BP
NDRG4
PDCL3
IFI27
GABARAPL1
E2F8
DYNC2H1
SLIT3
PRKX
HOXA3
TNNI2
PAPPA2
PRRX1
PTPN14
GABPB1
RPL29
TNMD
SOCS5
PPP1R16B
MPDZ
AGK
MORC2
HIPK1
PI4K2A
ARFGEF2
PRND
FGF6
UQCRB
AEBP1
EPX
GRHL3
RETNLB
FGL1
B4GALNT1
IQSEC1
ROBO3
PTPN23
TMEM8B
COL22A1
PIK3R6
PLA2G3
PCOLCE
S100A13
ADD3
ADAMTSL4
RARRES1
FGFRL1
MTF1
EFNA3
PLXDC1
P4HA2
ARC
RGMA
MMP15
TPCN2
HIPK3
CLEC14A
MFSD2A
UBP1
TSGA10
ARHGAP22
DCP2
NRG4
PAPSS1
EPGN
SEPTIN6
MEF2B
FGF16
TM4SF5
RMDN3
CDCA5
XAGE1A
ING3
AKIP1
ARFGEF1
DKK4
OTX1
ALKBH3
PDE2A
WNT7B
DUSP2
ADTRP
FRG1
AHSA1
ZG16B
RASAL2
GDF6
ZNF24
FOXJ2
FRAT1
GALR2
KCNK5
SCUBE1
HIVEP3
GPR15
OTULIN
RASGRP3
HRNR
UBE2O
CCR10
CHRDL1
SCUBE2
TGS1
USP20
UBA3
GLCE
CENPU
OR10J3
PCDH8
TUSC2
CNOT2
PLXNA1
CRIM1
S100A16
LAT2
FILIP1L
CLDN10
ZNF304
RASIP1
ADAMTS2
UTP14A
DEPDC1
SPON2
RBMS3
OR10J1
SRCIN1
ISG20
SEMA4C
PRELP
VEZF1
NFE2L3
BMP10
PLVAP
KCNJ16
SCUBE3
LRRC4
TMEM100
PSG9
BAIAP2L2
IDH3A
CADM2
ADAMTS10
FBXO22
EFNA4
MICAL2
KDM3B
EGFL6
BRF2
LARP6
C1QTNF6
KDM4D
FAM3A
SARAF
CCDC134
CRIP2
NIBAN2
TMEM30A
TRIM56
LACTB
CYP4Z1
EPN2
CCL14
NRG2
COX4I2
RAB37
PHIP
FKBPL
TAC4
ADAMTS8
IRX1
PROKR1
CNPY2
PLXNA4
NKX2-8
LTO1
NDNF
FZD10
SCAMP1
MINAR1
PAIP2
REC8
FOXR2
NOL7
ONECUT2
IRX3
FGD5
NUDT16
KIF13B
TMIGD2
CAPN6
NRARP
RCAN2
HECW2
IL27RA
ANXA2R
SEMA6D
SLC8A2
EMILIN2
SIX4
SCAF1
EOGT
DHX32
DESI2
APOL3
PLXDC2
RCBTB1
SHROOM2
ART1
PKN3
NDUFC2
MAP3K6
SEMA3D
REM2
SMYD1
SCEL
NDUFA4L2
KLHL20
KDM7A
NUDCD1
ANKZF1
APOLD1
JMJD8
VASN
FEZF2
ADGRL4
DAND5
YJEFN3
MXRA8
CDC42EP2
ADGRA3
SVBP
SLC39A12
AKIRIN2
SEMA3G
ZNF580
NPAS4
TGFBR3L
TMEM204
OR10J5
PPIAL4E
TMEM215

## Sheet: MSigDB
ANGIOGENESIS
ACVRL1
AGGF1
AMOT
ANG
ANGPTL3
ANGPTL4
ATP5IF1
BTG1
C1GALT1
CANX
CDH13
CHRNA7
COL4A2
COL4A3
CXCL8
EGF
EMCN
EPGN
ERAP1
FOXO4
HTATIP2
IL17F
IL18
MYH9
NCL
NF1
NOTCH4
NPPB
NPR1
PF4
PLG
PML
PROK2
RHOB
RNH1
ROBO4
RUNX1
SCG2
SERPINF1
SHH
SPHK1
SPINK5
STAB1
TGFB2
THY1
TNFSF12
TNNI3
VEGFA
